# Supplementary material for: The genera Albanura Deharveng, 1982 and Persanura Mayvan et al., 2015 are no longer monotypic: description of new species from the Caucasus (Collembola, Neanuridae, Neanurinae, Neanurini)
Source: Zookeys. 2018 Feb 12;(737):1–12. doi: 10.3897/zookeys.737.21191 (PMC5904527; doi:10.3897/zookeys.737.21191)
Supplement: XML Treatment for Albanura secunda [file zookeys.737.21191-treatment1.xml]

<!DOCTYPE tp:taxon-treatment
  PUBLIC "-//TaxonX//DTD Taxonomic Treatment Publishing DTD v0 20100105//EN" "tax-treatment-NSO.dtd">
<tp:taxon-treatment xmlns:tp="http://www.plazi.org/taxpub"><tp:treatment-meta><kwd-group><label>Taxon classification</label><kwd><named-content xmlns:xlink="http://www.w3.org/1999/xlink" content-type="kingdom">Animalia</named-content></kwd><kwd><named-content xmlns:xlink="http://www.w3.org/1999/xlink" content-type="order">Collembola</named-content></kwd><kwd><named-content xmlns:xlink="http://www.w3.org/1999/xlink" content-type="family">Neanuridae</named-content></kwd></kwd-group><mixed-citation publication-type="journal"><person-group><name><surname>Smolis</surname><given-names>Adrian</given-names></name><name><surname>Kuznetsova</surname><given-names>Nataliya</given-names></name></person-group><article-title>The genera <italic><tp:taxon-name><tp:taxon-name-part taxon-name-part-type="genus" reg="Albanura">Albanura</tp:taxon-name-part></tp:taxon-name></italic> Deharveng, 1982 and <italic><tp:taxon-name><tp:taxon-name-part taxon-name-part-type="genus" reg="Persanura">Persanura</tp:taxon-name-part></tp:taxon-name></italic> Mayvan et al., 2015 are no longer monotypic: description of new species from the Caucasus (<tp:taxon-name><tp:taxon-name-part taxon-name-part-type="order">Collembola</tp:taxon-name-part></tp:taxon-name>, <tp:taxon-name><tp:taxon-name-part taxon-name-part-type="family">Neanuridae</tp:taxon-name-part></tp:taxon-name>, <tp:taxon-name><tp:taxon-name-part taxon-name-part-type="subfamily">Neanurinae</tp:taxon-name-part></tp:taxon-name>, <tp:taxon-name><tp:taxon-name-part taxon-name-part-type="tribe">Neanurini</tp:taxon-name-part></tp:taxon-name>)</article-title><source>Zookeys</source><day>12</day><month>2</month><year>2018</year><volume>2018</volume><issue>737</issue><fpage>1</fpage><lpage>12</lpage><pub-id pub-id-type="doi">10.3897/zookeys.737.21191</pub-id></mixed-citation></tp:treatment-meta><tp:nomenclature><tp:taxon-name>
            <tp:taxon-name-part taxon-name-part-type="genus" reg="Albanura">Albanura</tp:taxon-name-part>
            <tp:taxon-name-part taxon-name-part-type="species" reg="secunda">secunda</tp:taxon-name-part>
            <object-id xmlns:xlink="http://www.w3.org/1999/xlink" content-type="zoobank" xlink:type="simple">http://zoobank.org/BC401778-36A5-4296-9AD9-AD0C74C291CF</object-id>
          </tp:taxon-name><tp:taxon-status xmlns:xlink="http://www.w3.org/1999/xlink" xlink:type="simple">sp. n.</tp:taxon-status><xref ref-type="fig" rid="F1">Figs 1–13</xref><xref ref-type="table" rid="T1">, Tables 1</xref><xref ref-type="table" rid="T2">, 2</xref><xref ref-type="table" rid="T3">, 3</xref></tp:nomenclature><tp:treatment-sec sec-type="type material" id="SECID0E3DAE"><title>Type material.</title><p>Holotype: male on slide, Russia, Caucasus,Karachaevo-Cherkessiya, Teberdinsky Reserve, spruce forest, litter, Oct.1978, leg. E. Dobrolyubova (<abbrev xmlns:xlink="http://www.w3.org/1999/xlink" content-type="institution" xlink:title="Department of Invertebrate Biology, Evolution and Conservation, Institute of Environmental Biology, University of Wrocław, Poland" id="ABBRID0ECEAE" xlink:type="simple">DIBEC</abbrev>). Paratype: female on slide, same data as for holotype.</p></tp:treatment-sec><tp:treatment-sec sec-type="etymology" id="SECID0EHEAE"><title>Etymology.</title><p>The name <italic>secunda</italic> refers to the fact that the new species is the second member of the genus.</p></tp:treatment-sec><tp:treatment-sec sec-type="diagnosis" id="SECID0EXEAE"><title>Diagnosis.</title><p>Habitus similar to that of <italic><tp:taxon-name><tp:taxon-name-part taxon-name-part-type="genus" reg="Albanura">Albanura</tp:taxon-name-part> <tp:taxon-name-part taxon-name-part-type="species" reg="nana">nana</tp:taxon-name-part></tp:taxon-name></italic>. Dorsal tubercles present and well developed. Buccal cone long, labrum ogival. Head with chaetae A, B, C, D and E. Chaeta O absent. Tubercles <abbrev xmlns:xlink="http://www.w3.org/1999/xlink" xlink:title="dorsolateral" id="ABBRID0EIFAE" xlink:type="simple">Dl</abbrev> and (L+<abbrev xmlns:xlink="http://www.w3.org/1999/xlink" xlink:title="subocular" id="ABBRID0EMFAE" xlink:type="simple">So</abbrev>) on head with six and nine chaetae respectively. Tubercles <abbrev xmlns:xlink="http://www.w3.org/1999/xlink" xlink:title="dorsoexternal" id="ABBRID0EQFAE" xlink:type="simple">De</abbrev> on <abbrev xmlns:xlink="http://www.w3.org/1999/xlink" xlink:title="thorax" id="ABBRID0EUFAE" xlink:type="simple">Th</abbrev>. II and III with three and four chaetae respectively. Tubercles <abbrev xmlns:xlink="http://www.w3.org/1999/xlink" xlink:title="dorsoexternal" id="ABBRID0EYFAE" xlink:type="simple">De</abbrev> on <abbrev xmlns:xlink="http://www.w3.org/1999/xlink" xlink:title="Abdomen" id="ABBRID0E3FAE" xlink:type="simple">Abd</abbrev>. I–III with four chaetae. Tubercles L on <abbrev xmlns:xlink="http://www.w3.org/1999/xlink" xlink:title="Abdomen" id="ABBRID0EAGAE" xlink:type="simple">Abd</abbrev>. III and IV with four and seven chaetae respectively. <abbrev xmlns:xlink="http://www.w3.org/1999/xlink" xlink:title="Abdomen" id="ABBRID0EEGAE" xlink:type="simple">Abd</abbrev>. IV and V with seven and three tubercles respectively. <abbrev xmlns:xlink="http://www.w3.org/1999/xlink" xlink:title="Abdomen" id="ABBRID0EIGAE" xlink:type="simple">Abd</abbrev>. V with 3+3 chaetae <abbrev xmlns:xlink="http://www.w3.org/1999/xlink" xlink:title="dorsointernal" id="ABBRID0EMGAE" xlink:type="simple">Di</abbrev>.</p></tp:treatment-sec><tp:treatment-sec sec-type="description" id="SECID0EQGAE"><title>Description.</title><p>General. Body length (without antennae): 0.8 mm (holotype), 0.9 mm (paratype). Colour of the body white. 2+2 rather large black eyes, in a typical arrangement for the genus (one anterior and one posterior, Fig. <xref ref-type="fig" rid="F1">1</xref>).</p><fig id="F1" position="float" orientation="portrait"><label>Figures 1–13.</label><caption><p>
                <italic><tp:taxon-name><tp:taxon-name-part taxon-name-part-type="genus" reg="Albanura">Albanura</tp:taxon-name-part> <tp:taxon-name-part taxon-name-part-type="species" reg="secunda">secunda</tp:taxon-name-part></tp:taxon-name></italic> sp. n.: <bold>1</bold> chaetotaxy of head, <abbrev xmlns:xlink="http://www.w3.org/1999/xlink" xlink:title="thorax" id="ABBRID0EPHAE" xlink:type="simple">Th</abbrev>. and <abbrev xmlns:xlink="http://www.w3.org/1999/xlink" xlink:title="Abdomen" id="ABBRID0ETHAE" xlink:type="simple">Abd</abbrev>. I (holotype), dorsal view <bold>2</bold> chaetotaxy of tubercles <abbrev xmlns:xlink="http://www.w3.org/1999/xlink" xlink:title="dorsolateral" id="ABBRID0EZHAE" xlink:type="simple">Dl</abbrev> and (L+<abbrev xmlns:xlink="http://www.w3.org/1999/xlink" xlink:title="subocular" id="ABBRID0E4HAE" xlink:type="simple">So</abbrev>) on head, ventrolateral view <bold>3</bold> mandible <bold>4</bold> maxilla <bold>5</bold> chaetotaxy and ventral sclerifications of labrum <bold>6</bold> apical bulb, ventral view <bold>7</bold> dorsal chaetotaxy of <abbrev xmlns:xlink="http://www.w3.org/1999/xlink" xlink:title="antenna" id="ABBRID0ELIAE" xlink:type="simple">Ant</abbrev>. III–IV <bold>8</bold> ventral chaetotaxy of <abbrev xmlns:xlink="http://www.w3.org/1999/xlink" xlink:title="antenna" id="ABBRID0ERIAE" xlink:type="simple">Ant</abbrev>. III <bold>9</bold> dorsal chaetotaxy of <abbrev xmlns:xlink="http://www.w3.org/1999/xlink" xlink:title="Abdomen" id="ABBRID0EXIAE" xlink:type="simple">Abd</abbrev>. IV–VI <bold>10</bold> tubercle L of <abbrev xmlns:xlink="http://www.w3.org/1999/xlink" xlink:title="Abdomen" id="ABBRID0E4IAE" xlink:type="simple">Abd</abbrev>. IV <bold>11</bold> sensillum of <abbrev xmlns:xlink="http://www.w3.org/1999/xlink" xlink:title="Abdomen" id="ABBRID0EDJAE" xlink:type="simple">Abd</abbrev>. V <bold>12</bold> chaeta Di1 of <abbrev xmlns:xlink="http://www.w3.org/1999/xlink" xlink:title="Abdomen" id="ABBRID0EJJAE" xlink:type="simple">Abd</abbrev>. V <bold>13</bold> furca rudimentary.</p></caption><graphic xmlns:xlink="http://www.w3.org/1999/xlink" xlink:href="zookeys-737-001-g001.jpg" position="float" orientation="portrait" xlink:type="simple" id="oo_185675.jpg"/></fig><p>
            <bold><italic>Chaetal morphology.</italic></bold> Dorsal ordinary chaetae of five types: long macrochaetae, short macrochaetae, very short macrochaetae, mesochaetae and microchaetae. Long macrochaetae relatively thick and short, straight, narrowly sheathed, feebly serrated, apically arc-like <abbrev xmlns:xlink="http://www.w3.org/1999/xlink" xlink:title="organite of Ant IV" id="ABBRID0E2JAE" xlink:type="simple">or</abbrev> rounded (Figs <xref ref-type="fig" rid="F1">1</xref>, <xref ref-type="fig" rid="F1">9</xref>, <xref ref-type="fig" rid="F1">12</xref>). Macrochaetae <abbrev xmlns:xlink="http://www.w3.org/1999/xlink" xlink:title="short macrochaeta" id="ABBRID0ELKAE" xlink:type="simple">Mc</abbrev> and <abbrev xmlns:xlink="http://www.w3.org/1999/xlink" xlink:title="very short macrochaeta" id="ABBRID0EPKAE" xlink:type="simple">Mcc</abbrev> morphologically similar to long macrochaetae, but much shorter. Mesochaetae similar to ventral chaetae, thin, smooth and pointed. Microchaetae similar to mesochaetae, but shorter. S-chaetae of tergites thin, smooth and short, distinctly shorter than nearby macrochaetae (Figs <xref ref-type="fig" rid="F1">1</xref>, <xref ref-type="fig" rid="F1">9</xref>, <xref ref-type="fig" rid="F1">11</xref>).</p><p>
            <bold><italic>Antennae.</italic></bold> Typical of the genus. Dorsal chaetotaxy of <abbrev xmlns:xlink="http://www.w3.org/1999/xlink" xlink:title="antenna" id="ABBRID0EGLAE" xlink:type="simple">Ant</abbrev>. III–IV as in Fig. <xref ref-type="fig" rid="F1">7</xref> and Table <xref ref-type="table" rid="T2">2</xref>. S-chaetae of <abbrev xmlns:xlink="http://www.w3.org/1999/xlink" xlink:title="antenna" id="ABBRID0ESLAE" xlink:type="simple">Ant</abbrev>. IV of medium length and moderately thickened (Fig. <xref ref-type="fig" rid="F1">7</xref>). Apical vesicle distinct and trilobed (Fig. <xref ref-type="fig" rid="F1">6</xref>). Ventral chaetotaxy of <abbrev xmlns:xlink="http://www.w3.org/1999/xlink" xlink:title="antenna" id="ABBRID0E5LAE" xlink:type="simple">Ant</abbrev>. III–IV as in Fig. <xref ref-type="fig" rid="F1">8</xref> and Table <xref ref-type="table" rid="T2">2</xref>.</p><p>
            <bold><italic>Mouthparts.</italic></bold> Buccal cone long with labral sclerifications ogival. Labrum chaetotaxy: 4/2, 4 (Fig. <xref ref-type="fig" rid="F1">5</xref>). Labium with four basal, three distal and four lateral chaetae, papillae x absent. Maxilla styliform, mandible thin and tridentate (Figs <xref ref-type="fig" rid="F1">3</xref>, <xref ref-type="fig" rid="F1">4</xref>).</p><p>
            <bold><italic>Dorsal chaetotaxy and tubercles.</italic></bold> Chaetotaxy of head as in Figs <xref ref-type="fig" rid="F1">1</xref>, <xref ref-type="fig" rid="F1">2</xref> and Table <xref ref-type="table" rid="T1">1</xref>. Chaetotaxy of thorax and abdomen as in Figs <xref ref-type="fig" rid="F1">3</xref>, <xref ref-type="fig" rid="F1">4</xref> and Table <xref ref-type="table" rid="T3">3</xref>. <abbrev xmlns:xlink="http://www.w3.org/1999/xlink" xlink:title="thorax" id="ABBRID0E3NAE" xlink:type="simple">Th</abbrev>. III with chaetae De3 free (Fig. <xref ref-type="fig" rid="F1">1</xref>). On <abbrev xmlns:xlink="http://www.w3.org/1999/xlink" xlink:title="Abdomen" id="ABBRID0EEOAE" xlink:type="simple">Abd</abbrev>. I–III, the line of chaetae De1–chaeta s is not perpendicular to the dorsomedian line. No cryptopygy, <abbrev xmlns:xlink="http://www.w3.org/1999/xlink" xlink:title="Abdomen" id="ABBRID0EIOAE" xlink:type="simple">Abd</abbrev>. VI well visible from above (Fig. <xref ref-type="fig" rid="F1">9</xref>).</p><table-wrap id="T1" position="float" orientation="portrait"><label>Table 1.</label><caption><p>Chaetotaxy of <italic><tp:taxon-name><tp:taxon-name-part taxon-name-part-type="genus" reg="Albanura">Albanura</tp:taxon-name-part> <tp:taxon-name-part taxon-name-part-type="species" reg="secunda">secunda</tp:taxon-name-part></tp:taxon-name></italic> sp. n.: cephalic chaetotaxy, dorsal side.</p></caption><table id="TID0ETMAC" rules="all"><tbody><tr><th rowspan="1" colspan="1">Tubercle</th><th rowspan="1" colspan="1">Number of chaetae</th><th rowspan="1" colspan="1">Types of chaetae</th><th rowspan="1" colspan="1">Names of chaetae</th></tr><tr><td rowspan="2" colspan="1">
                    <abbrev xmlns:xlink="http://www.w3.org/1999/xlink" xlink:title="clypeal" id="ABBRID0E1PAE" xlink:type="simple">Cl</abbrev>
                  </td><td rowspan="2" colspan="1">4</td><td rowspan="1" colspan="1">
                    <abbrev xmlns:xlink="http://www.w3.org/1999/xlink" xlink:title="short macrochaeta" id="ABBRID0EFQAE" xlink:type="simple">Mc</abbrev>
                  </td><td rowspan="1" colspan="1">F</td></tr><tr><td rowspan="1" colspan="1">
                    <abbrev xmlns:xlink="http://www.w3.org/1999/xlink" xlink:title="very short macrochaeta" id="ABBRID0ERQAE" xlink:type="simple">Mcc</abbrev>
                  </td><td rowspan="1" colspan="1">G</td></tr><tr><td rowspan="3" colspan="1">
                    <abbrev xmlns:xlink="http://www.w3.org/1999/xlink" xlink:title="antenno-frontal" id="ABBRID0E4QAE" xlink:type="simple">Af</abbrev>
                  </td><td rowspan="3" colspan="1">10</td><td rowspan="1" colspan="1">
                    <abbrev xmlns:xlink="http://www.w3.org/1999/xlink" xlink:title="long macrochaeta" id="ABBRID0EIRAE" xlink:type="simple">Ml</abbrev>
                  </td><td rowspan="1" colspan="1">B</td></tr><tr><td rowspan="1" colspan="1">
                    <abbrev xmlns:xlink="http://www.w3.org/1999/xlink" xlink:title="short macrochaeta" id="ABBRID0EURAE" xlink:type="simple">Mc</abbrev>
                  </td><td rowspan="1" colspan="1">A</td></tr><tr><td rowspan="1" colspan="1">
                    <abbrev xmlns:xlink="http://www.w3.org/1999/xlink" xlink:title="very short macrochaeta" id="ABBRID0EASAE" xlink:type="simple">Mcc</abbrev>
                  </td><td rowspan="1" colspan="1">C, D, E</td></tr><tr><td rowspan="3" colspan="1">
                    <abbrev xmlns:xlink="http://www.w3.org/1999/xlink" xlink:title="ocular" id="ABBRID0EMSAE" xlink:type="simple">Oc</abbrev>
                  </td><td rowspan="3" colspan="1">3</td><td rowspan="1" colspan="1">
                    <abbrev xmlns:xlink="http://www.w3.org/1999/xlink" xlink:title="long macrochaeta" id="ABBRID0EXSAE" xlink:type="simple">Ml</abbrev>
                  </td><td rowspan="1" colspan="1">Ocm</td></tr><tr><td rowspan="1" colspan="1">
                    <abbrev xmlns:xlink="http://www.w3.org/1999/xlink" xlink:title="very short macrochaeta" id="ABBRID0EDTAE" xlink:type="simple">Mcc</abbrev>
                  </td><td rowspan="1" colspan="1">Ocp</td></tr><tr><td rowspan="1" colspan="1">
                    <abbrev xmlns:xlink="http://www.w3.org/1999/xlink" xlink:title="microchaeta" id="ABBRID0EPTAE" xlink:type="simple">mi</abbrev>
                  </td><td rowspan="1" colspan="1">Oca</td></tr><tr><td rowspan="2" colspan="1">(<abbrev xmlns:xlink="http://www.w3.org/1999/xlink" xlink:title="dorsointernal" id="ABBRID0E2TAE" xlink:type="simple">Di</abbrev>+<abbrev xmlns:xlink="http://www.w3.org/1999/xlink" xlink:title="dorsoexternal" id="ABBRID0E6TAE" xlink:type="simple">De</abbrev>)</td><td rowspan="2" colspan="1">4</td><td rowspan="1" colspan="1">
                    <abbrev xmlns:xlink="http://www.w3.org/1999/xlink" xlink:title="long macrochaeta" id="ABBRID0EKUAE" xlink:type="simple">Ml</abbrev>
                  </td><td rowspan="1" colspan="1">Di1, De1</td></tr><tr><td rowspan="1" colspan="1">
                    <abbrev xmlns:xlink="http://www.w3.org/1999/xlink" xlink:title="very short macrochaeta" id="ABBRID0EWUAE" xlink:type="simple">Mcc</abbrev>
                  </td><td rowspan="1" colspan="1">Di2, De2</td></tr><tr><td rowspan="3" colspan="1">
                    <abbrev xmlns:xlink="http://www.w3.org/1999/xlink" xlink:title="dorsolateral" id="ABBRID0ECVAE" xlink:type="simple">Dl</abbrev>
                  </td><td rowspan="3" colspan="1">6</td><td rowspan="1" colspan="1">
                    <abbrev xmlns:xlink="http://www.w3.org/1999/xlink" xlink:title="long macrochaeta" id="ABBRID0ENVAE" xlink:type="simple">Ml</abbrev>
                  </td><td rowspan="1" colspan="1">Dl5, Dl1</td></tr><tr><td rowspan="1" colspan="1">
                    <abbrev xmlns:xlink="http://www.w3.org/1999/xlink" xlink:title="short macrochaeta" id="ABBRID0EZVAE" xlink:type="simple">Mc</abbrev>
                  </td><td rowspan="1" colspan="1">Dl3, Dl4</td></tr><tr><td rowspan="1" colspan="1">
                    <abbrev xmlns:xlink="http://www.w3.org/1999/xlink" xlink:title="very short macrochaeta" id="ABBRID0EFWAE" xlink:type="simple">Mcc</abbrev>
                  </td><td rowspan="1" colspan="1">Dl2, Dl6</td></tr><tr><td rowspan="4" colspan="1">(L+<abbrev xmlns:xlink="http://www.w3.org/1999/xlink" xlink:title="subocular" id="ABBRID0ERWAE" xlink:type="simple">So</abbrev>)</td><td rowspan="4" colspan="1">8</td><td rowspan="1" colspan="1">
                    <abbrev xmlns:xlink="http://www.w3.org/1999/xlink" xlink:title="long macrochaeta" id="ABBRID0E3WAE" xlink:type="simple">Ml</abbrev>
                  </td><td rowspan="1" colspan="1">So1</td></tr><tr><td rowspan="1" colspan="1">
                    <abbrev xmlns:xlink="http://www.w3.org/1999/xlink" xlink:title="short macrochaeta" id="ABBRID0EIXAE" xlink:type="simple">Mc</abbrev>
                  </td><td rowspan="1" colspan="1">L1, L2, L4</td></tr><tr><td rowspan="1" colspan="1">
                    <abbrev xmlns:xlink="http://www.w3.org/1999/xlink" xlink:title="very short macrochaeta" id="ABBRID0EUXAE" xlink:type="simple">Mcc</abbrev>
                  </td><td rowspan="1" colspan="1">So2, So6</td></tr><tr><td rowspan="1" colspan="1">
                    <abbrev xmlns:xlink="http://www.w3.org/1999/xlink" xlink:title="mesochaeta" id="ABBRID0EAYAE" xlink:type="simple">me</abbrev>
                  </td><td rowspan="1" colspan="1">So3–5</td></tr></tbody></table></table-wrap><table-wrap id="T2" position="float" orientation="portrait"><label>Table 2.</label><caption><p>Chaetotaxy of <italic><tp:taxon-name><tp:taxon-name-part taxon-name-part-type="genus" reg="Albanura">Albanura</tp:taxon-name-part> <tp:taxon-name-part taxon-name-part-type="species" reg="secunda">secunda</tp:taxon-name-part></tp:taxon-name></italic> sp. n.: chaetotaxy of antennae.</p></caption><table id="TID0EVFAE" rules="all"><tbody><tr><th rowspan="1" colspan="1">Segment, Group</th><th rowspan="1" colspan="1">Number of chaetae</th><th rowspan="1" colspan="1">Segment, Group</th><th rowspan="1" colspan="1">Number of chaetae adult</th></tr><tr><td rowspan="1" colspan="1">I</td><td rowspan="1" colspan="1">7</td><td rowspan="3" colspan="1">IV</td><td rowspan="3" colspan="1">
                    <abbrev xmlns:xlink="http://www.w3.org/1999/xlink" xlink:title="organite of Ant IV" id="ABBRID0E1ZAE" xlink:type="simple">or</abbrev>, 8 S, i, 12 <abbrev xmlns:xlink="http://www.w3.org/1999/xlink" xlink:title="cylindrical s-chaetae on Ant IV („soies mousses”)" id="ABBRID0E5ZAE" xlink:type="simple">mou</abbrev>, 6 <abbrev xmlns:xlink="http://www.w3.org/1999/xlink" xlink:title="border s-chaeta on Ant. IV" id="ABBRID0EC1AE" xlink:type="simple">brs</abbrev>, 2 <abbrev xmlns:xlink="http://www.w3.org/1999/xlink" xlink:title="ordinary chaetae on ventral Ant. IV" id="ABBRID0EG1AE" xlink:type="simple">iv</abbrev></td></tr><tr><td rowspan="1" colspan="1">II</td><td rowspan="1" colspan="1">12</td></tr><tr><td rowspan="1" colspan="1">III</td><td rowspan="1" colspan="1">5 sensilla AO III</td></tr><tr><td rowspan="1" colspan="1">
                    <abbrev xmlns:xlink="http://www.w3.org/1999/xlink" xlink:title="ventroexternal" id="ABBRID0E31AE" xlink:type="simple">ve</abbrev>
                  </td><td rowspan="1" colspan="1">5</td><td rowspan="1" colspan="1">
                    <abbrev xmlns:xlink="http://www.w3.org/1999/xlink" xlink:title="apical" id="ABBRID0EH2AE" xlink:type="simple">ap</abbrev>
                  </td><td rowspan="1" colspan="1">8 <abbrev xmlns:xlink="http://www.w3.org/1999/xlink" xlink:title="s-chaeta on Ant. IV" id="ABBRID0EP2AE" xlink:type="simple">bs</abbrev>, 5 <abbrev xmlns:xlink="http://www.w3.org/1999/xlink" xlink:title="microchaetae on Ant. IV" id="ABBRID0ET2AE" xlink:type="simple">miA</abbrev></td></tr><tr><td rowspan="1" colspan="1">
                    <abbrev xmlns:xlink="http://www.w3.org/1999/xlink" xlink:title="ventrocentral" id="ABBRID0E22AE" xlink:type="simple">vc</abbrev>
                  </td><td rowspan="1" colspan="1">4</td><td rowspan="1" colspan="1">
                    <abbrev xmlns:xlink="http://www.w3.org/1999/xlink" xlink:title="centroapical" id="ABBRID0EG3AE" xlink:type="simple">ca</abbrev>
                  </td><td rowspan="1" colspan="1">2 <abbrev xmlns:xlink="http://www.w3.org/1999/xlink" xlink:title="s-chaeta on Ant. IV" id="ABBRID0EO3AE" xlink:type="simple">bs</abbrev>, 3 <abbrev xmlns:xlink="http://www.w3.org/1999/xlink" xlink:title="microchaetae on Ant. IV" id="ABBRID0ES3AE" xlink:type="simple">miA</abbrev></td></tr><tr><td rowspan="1" colspan="1">
                    <abbrev xmlns:xlink="http://www.w3.org/1999/xlink" xlink:title="ventrointernal" id="ABBRID0E13AE" xlink:type="simple">vi</abbrev>
                  </td><td rowspan="1" colspan="1">4</td><td rowspan="1" colspan="1">
                    <abbrev xmlns:xlink="http://www.w3.org/1999/xlink" xlink:title="centromedial" id="ABBRID0EF4AE" xlink:type="simple">cm</abbrev>
                  </td><td rowspan="1" colspan="1">3 <abbrev xmlns:xlink="http://www.w3.org/1999/xlink" xlink:title="s-chaeta on Ant. IV" id="ABBRID0EN4AE" xlink:type="simple">bs</abbrev>, 1 <abbrev xmlns:xlink="http://www.w3.org/1999/xlink" xlink:title="microchaetae on Ant. IV" id="ABBRID0ER4AE" xlink:type="simple">miA</abbrev></td></tr><tr><td rowspan="1" colspan="1">d</td><td rowspan="1" colspan="1">5</td><td rowspan="1" colspan="1">
                    <abbrev xmlns:xlink="http://www.w3.org/1999/xlink" xlink:title="centroposterior" id="ABBRID0E64AE" xlink:type="simple">cp</abbrev>
                  </td><td rowspan="1" colspan="1">8 <abbrev xmlns:xlink="http://www.w3.org/1999/xlink" xlink:title="microchaetae on Ant. IV" id="ABBRID0EH5AE" xlink:type="simple">miA</abbrev>, 1 <abbrev xmlns:xlink="http://www.w3.org/1999/xlink" xlink:title="border s-chaeta on Ant. IV" id="ABBRID0EL5AE" xlink:type="simple">brs</abbrev></td></tr></tbody></table></table-wrap><table-wrap id="T3" position="float" orientation="portrait"><label>Table 3.</label><caption><p>Chaetotaxy of <italic><tp:taxon-name><tp:taxon-name-part taxon-name-part-type="genus" reg="Albanura">Albanura</tp:taxon-name-part> <tp:taxon-name-part taxon-name-part-type="species" reg="secunda">secunda</tp:taxon-name-part></tp:taxon-name></italic> sp. n.: postcephalic chaetotaxy.</p></caption><table id="TID0EALAE" rules="all"><tbody><tr><th rowspan="1" colspan="5">Terga</th><th rowspan="1" colspan="5">Legs</th></tr><tr><td rowspan="1" colspan="1"/><td rowspan="1" colspan="1">
                    <abbrev xmlns:xlink="http://www.w3.org/1999/xlink" xlink:title="dorsointernal" id="ABBRID0EV6AE" xlink:type="simple">Di</abbrev>
                  </td><td rowspan="1" colspan="1">
                    <abbrev xmlns:xlink="http://www.w3.org/1999/xlink" xlink:title="dorsoexternal" id="ABBRID0E46AE" xlink:type="simple">De</abbrev>
                  </td><td rowspan="1" colspan="1">
                    <abbrev xmlns:xlink="http://www.w3.org/1999/xlink" xlink:title="dorsolateral" id="ABBRID0EGAAG" xlink:type="simple">Dl</abbrev>
                  </td><td rowspan="1" colspan="1">L</td><td rowspan="1" colspan="1">
                    <abbrev xmlns:xlink="http://www.w3.org/1999/xlink" xlink:title="subcoxa 2" id="ABBRID0ERAAG" xlink:type="simple">Scx2</abbrev>
                  </td><td rowspan="1" colspan="1">
                    <abbrev xmlns:xlink="http://www.w3.org/1999/xlink" xlink:title="coxa" id="ABBRID0EZAAG" xlink:type="simple">Cx</abbrev>
                  </td><td rowspan="1" colspan="1">
                    <abbrev xmlns:xlink="http://www.w3.org/1999/xlink" xlink:title="trochanter" id="ABBRID0EBBAG" xlink:type="simple">Tr</abbrev>
                  </td><td rowspan="1" colspan="1">
                    <abbrev xmlns:xlink="http://www.w3.org/1999/xlink" xlink:title="femur" id="ABBRID0EJBAG" xlink:type="simple">Fe</abbrev>
                  </td><td rowspan="1" colspan="1">T</td></tr><tr><td rowspan="1" colspan="1">
                    <abbrev xmlns:xlink="http://www.w3.org/1999/xlink" xlink:title="thorax" id="ABBRID0EVBAG" xlink:type="simple">Th</abbrev>. I</td><td rowspan="1" colspan="1">1</td><td rowspan="1" colspan="1">2</td><td rowspan="1" colspan="1">1</td><td rowspan="1" colspan="1">-</td><td rowspan="1" colspan="1">0</td><td rowspan="1" colspan="1">3</td><td rowspan="1" colspan="1">6</td><td rowspan="1" colspan="1">13</td><td rowspan="1" colspan="1">19</td></tr><tr><td rowspan="1" colspan="1">
                    <abbrev xmlns:xlink="http://www.w3.org/1999/xlink" xlink:title="thorax" id="ABBRID0EZCAG" xlink:type="simple">Th</abbrev>. II</td><td rowspan="1" colspan="1">3</td><td rowspan="1" colspan="1">2+s</td><td rowspan="1" colspan="1">3+s+<abbrev xmlns:xlink="http://www.w3.org/1999/xlink" xlink:title="s-microchaeta" id="ABBRID0EHDAG" xlink:type="simple">ms</abbrev></td><td rowspan="1" colspan="1">3</td><td rowspan="1" colspan="1">2</td><td rowspan="1" colspan="1">7</td><td rowspan="1" colspan="1">6</td><td rowspan="1" colspan="1">12</td><td rowspan="1" colspan="1">19</td></tr><tr><td rowspan="1" colspan="1">
                    <abbrev xmlns:xlink="http://www.w3.org/1999/xlink" xlink:title="thorax" id="ABBRID0EBEAG" xlink:type="simple">Th</abbrev>. III</td><td rowspan="1" colspan="1">3</td><td rowspan="1" colspan="1">3+s</td><td rowspan="1" colspan="1">3+s</td><td rowspan="1" colspan="1">3</td><td rowspan="1" colspan="1">2</td><td rowspan="1" colspan="1">8</td><td rowspan="1" colspan="1">6</td><td rowspan="1" colspan="1">11</td><td rowspan="1" colspan="1">18</td></tr><tr><td rowspan="1" colspan="5"/><td rowspan="1" colspan="5">Sterna</td></tr><tr><td rowspan="1" colspan="1">
                    <abbrev xmlns:xlink="http://www.w3.org/1999/xlink" xlink:title="Abdomen" id="ABBRID0EMFAG" xlink:type="simple">Abd</abbrev>. I</td><td rowspan="1" colspan="1">2</td><td rowspan="1" colspan="1">3+s</td><td rowspan="1" colspan="1">2</td><td rowspan="1" colspan="1">3</td><td rowspan="1" colspan="5">
                    <abbrev xmlns:xlink="http://www.w3.org/1999/xlink" xlink:title="ventral tube" id="ABBRID0EAGAG" xlink:type="simple">VT</abbrev>: 4</td></tr><tr><td rowspan="1" colspan="1">
                    <abbrev xmlns:xlink="http://www.w3.org/1999/xlink" xlink:title="Abdomen" id="ABBRID0EJGAG" xlink:type="simple">Abd</abbrev>. II</td><td rowspan="1" colspan="1">2</td><td rowspan="1" colspan="1">3+s</td><td rowspan="1" colspan="1">2</td><td rowspan="1" colspan="1">3</td><td rowspan="1" colspan="5">
                    <abbrev xmlns:xlink="http://www.w3.org/1999/xlink" xlink:title="ventroexternal" id="ABBRID0E4GAG" xlink:type="simple">Ve</abbrev>: 5; chaeta Ve1 present</td></tr><tr><td rowspan="1" colspan="1">
                    <abbrev xmlns:xlink="http://www.w3.org/1999/xlink" xlink:title="Abdomen" id="ABBRID0EGHAG" xlink:type="simple">Abd</abbrev>. III</td><td rowspan="1" colspan="1">2</td><td rowspan="1" colspan="1">3+s</td><td rowspan="1" colspan="1">2</td><td rowspan="1" colspan="1">4</td><td rowspan="1" colspan="5">
                    <abbrev xmlns:xlink="http://www.w3.org/1999/xlink" xlink:title="ventroexternolateral" id="ABBRID0E1HAG" xlink:type="simple">Vel</abbrev>:5; <abbrev xmlns:xlink="http://www.w3.org/1999/xlink" xlink:title="furcal" id="ABBRID0E5HAG" xlink:type="simple">Fu</abbrev>: 5 <abbrev xmlns:xlink="http://www.w3.org/1999/xlink" xlink:title="mesochaeta" id="ABBRID0ECIAG" xlink:type="simple">me</abbrev>, 8 <abbrev xmlns:xlink="http://www.w3.org/1999/xlink" xlink:title="microchaeta" id="ABBRID0EGIAG" xlink:type="simple">mi</abbrev></td></tr><tr><td rowspan="1" colspan="1">
                    <abbrev xmlns:xlink="http://www.w3.org/1999/xlink" xlink:title="Abdomen" id="ABBRID0EOIAG" xlink:type="simple">Abd</abbrev>. IV</td><td rowspan="1" colspan="1">(2+2)</td><td rowspan="1" colspan="1">2+s</td><td rowspan="1" colspan="1">3</td><td rowspan="1" colspan="1">7</td><td rowspan="1" colspan="5">
                    <abbrev xmlns:xlink="http://www.w3.org/1999/xlink" xlink:title="ventroexternolateral" id="ABBRID0ECJAG" xlink:type="simple">Vel</abbrev>: 4; <abbrev xmlns:xlink="http://www.w3.org/1999/xlink" xlink:title="ventroexternocentral" id="ABBRID0EGJAG" xlink:type="simple">Vec</abbrev>: 2; <abbrev xmlns:xlink="http://www.w3.org/1999/xlink" xlink:title="ventroexternointernal" id="ABBRID0EKJAG" xlink:type="simple">Vei</abbrev>: 2; <abbrev xmlns:xlink="http://www.w3.org/1999/xlink" xlink:title="ventrolateral" id="ABBRID0EOJAG" xlink:type="simple">Vl</abbrev>: 4</td></tr><tr><td rowspan="1" colspan="1">
                    <abbrev xmlns:xlink="http://www.w3.org/1999/xlink" xlink:title="Abdomen" id="ABBRID0EXJAG" xlink:type="simple">Abd</abbrev>. V</td><td rowspan="1" colspan="1">(3+3)</td><td rowspan="1" colspan="3">7+s</td><td rowspan="1" colspan="5">
                    <abbrev xmlns:xlink="http://www.w3.org/1999/xlink" xlink:title="antegenital" id="ABBRID0EFKAG" xlink:type="simple">Ag</abbrev>: 3; <abbrev xmlns:xlink="http://www.w3.org/1999/xlink" xlink:title="ventrolateral" id="ABBRID0EJKAG" xlink:type="simple">Vl</abbrev>: 1, L‘: 1</td></tr><tr><td rowspan="1" colspan="1">
                    <abbrev xmlns:xlink="http://www.w3.org/1999/xlink" xlink:title="Abdomen" id="ABBRID0ESKAG" xlink:type="simple">Abd</abbrev>. VI</td><td rowspan="1" colspan="1"/><td rowspan="1" colspan="1">7</td><td rowspan="1" colspan="1"/><td rowspan="1" colspan="1"/><td rowspan="1" colspan="5">
                    <abbrev xmlns:xlink="http://www.w3.org/1999/xlink" xlink:title="ventroexternal" id="ABBRID0EGLAG" xlink:type="simple">Ve</abbrev>: 13–14; <abbrev xmlns:xlink="http://www.w3.org/1999/xlink" xlink:title="chaetae of anal lobes" id="ABBRID0EKLAG" xlink:type="simple">An</abbrev>: 2mi</td></tr></tbody></table></table-wrap><p>
            <bold><italic>Ventral chaetotaxy.</italic></bold> On head, groups <abbrev xmlns:xlink="http://www.w3.org/1999/xlink" xlink:title="ventroexternoanterior" id="ABBRID0EVLAG" xlink:type="simple">Vea</abbrev>, <abbrev xmlns:xlink="http://www.w3.org/1999/xlink" xlink:title="ventroexternomedial" id="ABBRID0EZLAG" xlink:type="simple">Vem</abbrev> and <abbrev xmlns:xlink="http://www.w3.org/1999/xlink" xlink:title="ventroexteroposterior" id="ABBRID0E4LAG" xlink:type="simple">Vep</abbrev> with 3, 3, 4 chaetae respectively. Group <abbrev xmlns:xlink="http://www.w3.org/1999/xlink" xlink:title="ventrointernal" id="ABBRID0EBMAG" xlink:type="simple">Vi</abbrev> on head with 6 chaetae. Group L on <abbrev xmlns:xlink="http://www.w3.org/1999/xlink" xlink:title="Abdomen" id="ABBRID0EFMAG" xlink:type="simple">Abd</abbrev>. IV with 7 chaetae (Fig. <xref ref-type="fig" rid="F1">10</xref>). On <abbrev xmlns:xlink="http://www.w3.org/1999/xlink" xlink:title="Abdomen" id="ABBRID0ENMAG" xlink:type="simple">Abd</abbrev>. IV, furca rudimentary with 8 microchaetae (Fig. <xref ref-type="fig" rid="F1">13</xref>). On <abbrev xmlns:xlink="http://www.w3.org/1999/xlink" xlink:title="Abdomen" id="ABBRID0EVMAG" xlink:type="simple">Abd</abbrev>. V, chaetae <abbrev xmlns:xlink="http://www.w3.org/1999/xlink" xlink:title="ventrolateral" id="ABBRID0EZMAG" xlink:type="simple">Vl</abbrev> and L’ present.</p><p>
            <bold><italic>Legs.</italic></bold> Chaetotaxy of legs as in Table <xref ref-type="table" rid="T3">3</xref>. Claw without internal tooth. On tibiotarsus, chaeta M present and chaetae <abbrev xmlns:xlink="http://www.w3.org/1999/xlink" xlink:title="ordinary chaetae on tibiotarsi" id="ABBRID0EINAG" xlink:type="simple">B4</abbrev> and <abbrev xmlns:xlink="http://www.w3.org/1999/xlink" xlink:title="ordinary chaetae on tibiotarsi" id="ABBRID0EMNAG" xlink:type="simple">B5</abbrev> relatively short and pointed.</p></tp:treatment-sec><tp:treatment-sec sec-type="remarks" id="SECID0EQNAG"><title>Remarks.</title><p>
          <italic><tp:taxon-name><tp:taxon-name-part taxon-name-part-type="genus" reg="Albanura">Albanura</tp:taxon-name-part> <tp:taxon-name-part taxon-name-part-type="species" reg="secunda">secunda</tp:taxon-name-part></tp:taxon-name></italic> sp. n is easily distinguished from <italic><tp:taxon-name><tp:taxon-name-part taxon-name-part-type="genus" reg="Albanura">A.</tp:taxon-name-part> <tp:taxon-name-part taxon-name-part-type="species" reg="nana">nana</tp:taxon-name-part></tp:taxon-name></italic> Cassagnau &amp; Péja, 1979, the only other known species in the genus, by its dorsal chaetotaxy: presence/absence of chaeta O on the head (absent in <italic><tp:taxon-name><tp:taxon-name-part taxon-name-part-type="genus" reg="Albanura"/><tp:taxon-name-part taxon-name-part-type="species" reg="secunda">secunda</tp:taxon-name-part></tp:taxon-name></italic>; present in <italic><tp:taxon-name><tp:taxon-name-part taxon-name-part-type="genus" reg="Albanura"/><tp:taxon-name-part taxon-name-part-type="species" reg="nana">nana</tp:taxon-name-part></tp:taxon-name></italic>), presence/<!--PageBreak-->absence of chaetae E on the head (present in <italic><tp:taxon-name><tp:taxon-name-part taxon-name-part-type="genus" reg="Albanura"/><tp:taxon-name-part taxon-name-part-type="species" reg="secunda">secunda</tp:taxon-name-part></tp:taxon-name></italic>; absent in <italic><tp:taxon-name><tp:taxon-name-part taxon-name-part-type="genus" reg="Albanura"/><tp:taxon-name-part taxon-name-part-type="species" reg="nana">nana</tp:taxon-name-part></tp:taxon-name></italic>), number of chaetae <abbrev xmlns:xlink="http://www.w3.org/1999/xlink" xlink:title="dorsolateral" id="ABBRID0EWPAG" xlink:type="simple">Dl</abbrev> on the head (six in <italic><tp:taxon-name><tp:taxon-name-part taxon-name-part-type="genus" reg="Albanura"/><tp:taxon-name-part taxon-name-part-type="species" reg="secunda">secunda</tp:taxon-name-part></tp:taxon-name></italic>; five in <italic><tp:taxon-name><tp:taxon-name-part taxon-name-part-type="genus" reg="Albanura"/><tp:taxon-name-part taxon-name-part-type="species" reg="nana">nana</tp:taxon-name-part></tp:taxon-name></italic>), number of ordinary chaetae <abbrev xmlns:xlink="http://www.w3.org/1999/xlink" xlink:title="dorsoexternal" id="ABBRID0EOQAG" xlink:type="simple">De</abbrev> on <abbrev xmlns:xlink="http://www.w3.org/1999/xlink" xlink:title="thorax" id="ABBRID0ESQAG" xlink:type="simple">Th</abbrev>. III (three in <italic><tp:taxon-name><tp:taxon-name-part taxon-name-part-type="genus" reg="Albanura"/><tp:taxon-name-part taxon-name-part-type="species" reg="secunda">secunda</tp:taxon-name-part></tp:taxon-name></italic>; two in <italic><tp:taxon-name><tp:taxon-name-part taxon-name-part-type="genus" reg="Albanura"/><tp:taxon-name-part taxon-name-part-type="species" reg="nana">nana</tp:taxon-name-part></tp:taxon-name></italic>), number of ordinary chaetae <abbrev xmlns:xlink="http://www.w3.org/1999/xlink" xlink:title="dorsoexternal" id="ABBRID0EKRAG" xlink:type="simple">De</abbrev> on <abbrev xmlns:xlink="http://www.w3.org/1999/xlink" xlink:title="Abdomen" id="ABBRID0EORAG" xlink:type="simple">Abd</abbrev>. I–III (three in <italic><tp:taxon-name><tp:taxon-name-part taxon-name-part-type="genus" reg="Albanura"/><tp:taxon-name-part taxon-name-part-type="species" reg="secunda">secunda</tp:taxon-name-part></tp:taxon-name></italic>; two in <italic><tp:taxon-name><tp:taxon-name-part taxon-name-part-type="genus" reg="Albanura"/><tp:taxon-name-part taxon-name-part-type="species" reg="nana">nana</tp:taxon-name-part></tp:taxon-name></italic>), number of chaetae L on <abbrev xmlns:xlink="http://www.w3.org/1999/xlink" xlink:title="Abdomen" id="ABBRID0EGSAG" xlink:type="simple">Abd</abbrev>. IV (seven in <italic><tp:taxon-name><tp:taxon-name-part taxon-name-part-type="genus" reg="Albanura"/><tp:taxon-name-part taxon-name-part-type="species" reg="secunda">secunda</tp:taxon-name-part></tp:taxon-name></italic>; five in <italic><tp:taxon-name><tp:taxon-name-part taxon-name-part-type="genus" reg="Albanura"/><tp:taxon-name-part taxon-name-part-type="species" reg="nana">nana</tp:taxon-name-part></tp:taxon-name></italic>), and number of chaetae <abbrev xmlns:xlink="http://www.w3.org/1999/xlink" xlink:title="dorsointernal" id="ABBRID0E5SAG" xlink:type="simple">Di</abbrev> on <abbrev xmlns:xlink="http://www.w3.org/1999/xlink" xlink:title="Abdomen" id="ABBRID0ECTAG" xlink:type="simple">Abd</abbrev>. V (3+3 in <italic><tp:taxon-name><tp:taxon-name-part taxon-name-part-type="genus" reg="Albanura"/><tp:taxon-name-part taxon-name-part-type="species" reg="secunda">secunda</tp:taxon-name-part></tp:taxon-name></italic>; 2+2 in <italic><tp:taxon-name><tp:taxon-name-part taxon-name-part-type="genus" reg="Albanura"/><tp:taxon-name-part taxon-name-part-type="species" reg="nana">nana</tp:taxon-name-part></tp:taxon-name></italic>).</p></tp:treatment-sec></tp:taxon-treatment>
