# Supplementary material for: The genera Albanura Deharveng, 1982 and Persanura Mayvan et al., 2015 are no longer monotypic: description of new species from the Caucasus (Collembola, Neanuridae, Neanurinae, Neanurini)
Source: Zookeys. 2018 Feb 12;(737):1–12. doi: 10.3897/zookeys.737.21191 (PMC5904527; doi:10.3897/zookeys.737.21191)
Supplement: XML Treatment for Persanura lencarana [file zookeys.737.21191-treatment2.xml]

<!DOCTYPE tp:taxon-treatment
  PUBLIC "-//TaxonX//DTD Taxonomic Treatment Publishing DTD v0 20100105//EN" "tax-treatment-NSO.dtd">
<tp:taxon-treatment xmlns:tp="http://www.plazi.org/taxpub"><tp:treatment-meta><kwd-group><label>Taxon classification</label><kwd><named-content xmlns:xlink="http://www.w3.org/1999/xlink" content-type="kingdom">Animalia</named-content></kwd><kwd><named-content xmlns:xlink="http://www.w3.org/1999/xlink" content-type="order">Collembola</named-content></kwd><kwd><named-content xmlns:xlink="http://www.w3.org/1999/xlink" content-type="family">Neanuridae</named-content></kwd></kwd-group><mixed-citation publication-type="journal"><person-group><name><surname>Smolis</surname><given-names>Adrian</given-names></name><name><surname>Kuznetsova</surname><given-names>Nataliya</given-names></name></person-group><article-title>The genera <italic><tp:taxon-name><tp:taxon-name-part taxon-name-part-type="genus" reg="Albanura">Albanura</tp:taxon-name-part></tp:taxon-name></italic> Deharveng, 1982 and <italic><tp:taxon-name><tp:taxon-name-part taxon-name-part-type="genus" reg="Persanura">Persanura</tp:taxon-name-part></tp:taxon-name></italic> Mayvan et al., 2015 are no longer monotypic: description of new species from the Caucasus (<tp:taxon-name><tp:taxon-name-part taxon-name-part-type="order">Collembola</tp:taxon-name-part></tp:taxon-name>, <tp:taxon-name><tp:taxon-name-part taxon-name-part-type="family">Neanuridae</tp:taxon-name-part></tp:taxon-name>, <tp:taxon-name><tp:taxon-name-part taxon-name-part-type="subfamily">Neanurinae</tp:taxon-name-part></tp:taxon-name>, <tp:taxon-name><tp:taxon-name-part taxon-name-part-type="tribe">Neanurini</tp:taxon-name-part></tp:taxon-name>)</article-title><source>Zookeys</source><day>12</day><month>2</month><year>2018</year><volume>2018</volume><issue>737</issue><fpage>1</fpage><lpage>12</lpage><pub-id pub-id-type="doi">10.3897/zookeys.737.21191</pub-id></mixed-citation></tp:treatment-meta><tp:nomenclature><tp:taxon-name>
            <tp:taxon-name-part taxon-name-part-type="genus" reg="Persanura">Persanura</tp:taxon-name-part>
            <tp:taxon-name-part taxon-name-part-type="species" reg="lencarana">lencarana</tp:taxon-name-part>
            <object-id xmlns:xlink="http://www.w3.org/1999/xlink" content-type="zoobank" xlink:type="simple">http://zoobank.org/9779E436-87E7-4FBA-8B7E-359701EC0655</object-id>
          </tp:taxon-name><tp:taxon-status xmlns:xlink="http://www.w3.org/1999/xlink" xlink:type="simple">sp. n.</tp:taxon-status><xref ref-type="fig" rid="F2">Figs 14–28</xref><xref ref-type="table" rid="T4">, Table 4</xref><xref ref-type="table" rid="T5">, 5</xref><xref ref-type="table" rid="T6">, 6</xref><!--PageBreak--><!--PageBreak--></tp:nomenclature><tp:treatment-sec sec-type="type material" id="SECID0EUVAG"><title>Type material.</title><p>Holotype: female on slide, Azerbaijan, Lankaran District, surroundings of Dashdatuk, forest, under stones, 30.I.1985, leg. Expedition of Moscow Pedagogical State University (<named-content xmlns:xlink="http://www.w3.org/1999/xlink" content-type="dwc:institutional_code" xlink:type="simple">MSPU</named-content>).</p></tp:treatment-sec><tp:treatment-sec sec-type="etymology" id="SECID0E6VAG"><title>Etymology.</title><p>The name “<italic>lencarana</italic>” refers to a region where the new species was found.</p></tp:treatment-sec><tp:treatment-sec sec-type="diagnosis" id="SECID0EPWAG"><title>Diagnosis.</title><p>Habitus similar to that of <italic><tp:taxon-name><tp:taxon-name-part taxon-name-part-type="genus" reg="Persanura">Persanura</tp:taxon-name-part> <tp:taxon-name-part taxon-name-part-type="species" reg="hyrcanica">hyrcanica</tp:taxon-name-part></tp:taxon-name></italic>. Dorsal tubercles present and well developed. 3+3 pigmented eyes. Buccal cone short and relatively wide, labral sclerifications nonogival. Chaetotaxy of central area of head complete, chaetae A, B, C, D, <!--PageBreak--><!--PageBreak-->E and O present. Tubercles <abbrev xmlns:xlink="http://www.w3.org/1999/xlink" xlink:title="dorsolateral" id="ABBRID0EDXAG" xlink:type="simple">Dl</abbrev> and (L+<abbrev xmlns:xlink="http://www.w3.org/1999/xlink" xlink:title="subocular" id="ABBRID0EHXAG" xlink:type="simple">So</abbrev>) on head with six and ten chaetae respectively. Tubercles <abbrev xmlns:xlink="http://www.w3.org/1999/xlink" xlink:title="dorsointernal" id="ABBRID0ELXAG" xlink:type="simple">Di</abbrev> on <abbrev xmlns:xlink="http://www.w3.org/1999/xlink" xlink:title="thorax" id="ABBRID0EPXAG" xlink:type="simple">Th</abbrev>. with two chaetae. Tubercles <abbrev xmlns:xlink="http://www.w3.org/1999/xlink" xlink:title="dorsoexternal" id="ABBRID0ETXAG" xlink:type="simple">De</abbrev> on <abbrev xmlns:xlink="http://www.w3.org/1999/xlink" xlink:title="thorax" id="ABBRID0EXXAG" xlink:type="simple">Th</abbrev>. II and III with five and six chaetae respectively. Tubercles <abbrev xmlns:xlink="http://www.w3.org/1999/xlink" xlink:title="dorsoexternal" id="ABBRID0E2XAG" xlink:type="simple">De</abbrev> on <abbrev xmlns:xlink="http://www.w3.org/1999/xlink" xlink:title="Abdomen" id="ABBRID0E6XAG" xlink:type="simple">Abd</abbrev>. I–III with four chaetae. Tubercles L on <abbrev xmlns:xlink="http://www.w3.org/1999/xlink" xlink:title="Abdomen" id="ABBRID0EDYAG" xlink:type="simple">Abd</abbrev>. III and IV with five and eight chaetae respectively. Tubercles <abbrev xmlns:xlink="http://www.w3.org/1999/xlink" xlink:title="dorsointernal" id="ABBRID0EHYAG" xlink:type="simple">Di</abbrev> on <abbrev xmlns:xlink="http://www.w3.org/1999/xlink" xlink:title="Abdomen" id="ABBRID0ELYAG" xlink:type="simple">Abd</abbrev>. V with three chaetae.</p></tp:treatment-sec><tp:treatment-sec sec-type="description" id="SECID0EPYAG"><title>Description.</title><p>General. Body length of holotype (without antennae): 2.15 mm. Colour of the body bluish. 3+3 small black eyes, in a typical arrangement for the genus (Fig. <xref ref-type="fig" rid="F2">14</xref>).</p><fig id="F2" position="float" orientation="portrait"><label>Figures 14–28.</label><caption><p>
                <italic><tp:taxon-name><tp:taxon-name-part taxon-name-part-type="genus" reg="Persanura">Persanura</tp:taxon-name-part> <tp:taxon-name-part taxon-name-part-type="species" reg="lencarana">lencarana</tp:taxon-name-part></tp:taxon-name></italic> sp. n.: <bold>14</bold> chaetotaxy of head and <abbrev xmlns:xlink="http://www.w3.org/1999/xlink" xlink:title="thorax" id="ABBRID0EOZAG" xlink:type="simple">Th</abbrev>. (holotype), dorsal view <bold>15</bold> chaetotaxy of ventrolateral part of head <bold>16</bold> tubercle <abbrev xmlns:xlink="http://www.w3.org/1999/xlink" xlink:title="dorsoexternal" id="ABBRID0EWZAG" xlink:type="simple">De</abbrev> of <abbrev xmlns:xlink="http://www.w3.org/1999/xlink" xlink:title="Abdomen" id="ABBRID0E1ZAG" xlink:type="simple">Abd</abbrev>. II <bold>17</bold> tubercle <abbrev xmlns:xlink="http://www.w3.org/1999/xlink" xlink:title="dorsolateral" id="ABBRID0EA1AG" xlink:type="simple">Dl</abbrev> of <abbrev xmlns:xlink="http://www.w3.org/1999/xlink" xlink:title="thorax" id="ABBRID0EE1AG" xlink:type="simple">Th</abbrev>. II, ventral view <bold>18</bold> mandible <bold>19</bold> maxilla <bold>20</bold> furca rudimentary <bold>21</bold> claw and T III, ventrolateral view <bold>22</bold> sensillum sgv and microsensillum of <abbrev xmlns:xlink="http://www.w3.org/1999/xlink" xlink:title="antenna" id="ABBRID0ES1AG" xlink:type="simple">Ant</abbrev>. III <bold>23</bold> apical bulb, dorsal view <bold>24</bold> apical bulb, ventral view <bold>25</bold> dorsal chaetotaxy of <abbrev xmlns:xlink="http://www.w3.org/1999/xlink" xlink:title="antenna" id="ABBRID0E31AG" xlink:type="simple">Ant</abbrev>. III–IV <bold>26</bold> chaetotaxy and ventral sclerifications of labrum <bold>27</bold> chaeta Di1 of <abbrev xmlns:xlink="http://www.w3.org/1999/xlink" xlink:title="Abdomen" id="ABBRID0EE2AG" xlink:type="simple">Abd</abbrev>. IV <bold>28</bold> sensillum of <abbrev xmlns:xlink="http://www.w3.org/1999/xlink" xlink:title="Abdomen" id="ABBRID0EK2AG" xlink:type="simple">Abd</abbrev>. V.</p></caption><graphic xmlns:xlink="http://www.w3.org/1999/xlink" xlink:href="zookeys-737-001-g002.jpg" position="float" orientation="portrait" xlink:type="simple" id="oo_185676.jpg"/></fig><p>
            <bold><italic>Chaetal morphology.</italic></bold> Dorsal ordinary chaetae of three types: long macrochaetae, short macrochaetae and mesochaetae. Long macrochaetae relatively thin, slightly arc-like <abbrev xmlns:xlink="http://www.w3.org/1999/xlink" xlink:title="organite of Ant IV" id="ABBRID0E12AG" xlink:type="simple">or</abbrev> straight, narrowly sheathed, feebly serrated, apically rounded <abbrev xmlns:xlink="http://www.w3.org/1999/xlink" xlink:title="organite of Ant IV" id="ABBRID0E52AG" xlink:type="simple">or</abbrev> pointed (Figs <xref ref-type="fig" rid="F2">14–17</xref>, <xref ref-type="fig" rid="F2">27</xref>). Macrochaetae <abbrev xmlns:xlink="http://www.w3.org/1999/xlink" xlink:title="short macrochaeta" id="ABBRID0EK3AG" xlink:type="simple">Mc</abbrev> morphologically similar to long macrochaetae, but shorter. Mesochaetae similar to ventral chaetae, thin, smooth and pointed. S-chaetae of tergites thin, smooth and short, notably shorter than nearby macrochaetae (Figs <xref ref-type="fig" rid="F2">14</xref>, <xref ref-type="fig" rid="F2">16</xref>, <xref ref-type="fig" rid="F2">17</xref>, <xref ref-type="fig" rid="F2">28</xref>).</p><p>
            <bold><italic>Antennae.</italic></bold> Typical of the genus. Dorsal chaetotaxy of <abbrev xmlns:xlink="http://www.w3.org/1999/xlink" xlink:title="antenna" id="ABBRID0EF4AG" xlink:type="simple">Ant</abbrev>. III–IV as in Fig. <xref ref-type="fig" rid="F2">25</xref> and Table <xref ref-type="table" rid="T5">5</xref>. S-chaetae of <abbrev xmlns:xlink="http://www.w3.org/1999/xlink" xlink:title="antenna" id="ABBRID0ER4AG" xlink:type="simple">Ant</abbrev>. IV relatively long and moderately thickened (Fig. <xref ref-type="fig" rid="F2">25</xref>). Apical vesicle well developed, trilobed (Figs <xref ref-type="fig" rid="F2">23</xref>, <xref ref-type="fig" rid="F2">24</xref>). Ventral chaetotaxy of <abbrev xmlns:xlink="http://www.w3.org/1999/xlink" xlink:title="antenna" id="ABBRID0EB5AG" xlink:type="simple">Ant</abbrev>. III–IV as Table <xref ref-type="table" rid="T5">5</xref>, sgv long and s-shaped (Fig. <xref ref-type="fig" rid="F2">22</xref>).</p><p>
            <bold><italic>Mouthparts.</italic></bold> Buccal cone short and wide, with labral sclerifications nonogival. Labral chaetotaxy: 4/2, 4 (Fig. <xref ref-type="fig" rid="F2">26</xref>). Labium with four basal, three distal and four lateral chaetae, papillae x absent. Maxilla styliform, mandible strong with two basal and four apical teeth (Figs <xref ref-type="fig" rid="F2">18</xref>, <xref ref-type="fig" rid="F2">19</xref>).</p><p>
            <bold><italic>Dorsal chaetotaxy and tubercles.</italic></bold> Chaetotaxy of head as in Figs <xref ref-type="fig" rid="F2">14</xref>, <xref ref-type="fig" rid="F2">15</xref> and Table <xref ref-type="table" rid="T4">4</xref>. Tubercle <abbrev xmlns:xlink="http://www.w3.org/1999/xlink" xlink:title="clypeal" id="ABBRID0ET6AG" xlink:type="simple">Cl</abbrev> with chaetae D. Chaetotaxy of thorax and abdomen as in Figs <xref ref-type="fig" rid="F2">14</xref>, <xref ref-type="fig" rid="F2">16</xref>, <xref ref-type="fig" rid="F2">17</xref> and Table <xref ref-type="table" rid="T6">6</xref>. Thorax and abdomen without free chaetae (Figs <xref ref-type="fig" rid="F2">14</xref>, <xref ref-type="fig" rid="F2">16</xref>). On <abbrev xmlns:xlink="http://www.w3.org/1999/xlink" xlink:title="Abdomen" id="ABBRID0EPABG" xlink:type="simple">Abd</abbrev>. I–III, the line of chaetae De1–chaeta s perpendicular to the dorsomedian line. Cryptopygy poorly developed, <abbrev xmlns:xlink="http://www.w3.org/1999/xlink" xlink:title="Abdomen" id="ABBRID0ETABG" xlink:type="simple">Abd</abbrev>. VI visible from above.</p><table-wrap id="T4" position="float" orientation="portrait"><label>Table 4.</label><caption><p>Chaetotaxy of <italic><tp:taxon-name><tp:taxon-name-part taxon-name-part-type="genus" reg="Persanura">Persanura</tp:taxon-name-part> <tp:taxon-name-part taxon-name-part-type="species" reg="lencarana">lencarana</tp:taxon-name-part></tp:taxon-name></italic> sp. n.: cephalic chaetotaxy, dorsal side.</p></caption><table id="TID0EO4AE" rules="all"><tbody><tr><th rowspan="1" colspan="1">Tubercle</th><th rowspan="1" colspan="1">Number of chaetae</th><th rowspan="1" colspan="1">Types of chaetae</th><th rowspan="1" colspan="1">Names of chaetae</th></tr><tr><td rowspan="2" colspan="1">
                    <abbrev xmlns:xlink="http://www.w3.org/1999/xlink" xlink:title="clypeal" id="ABBRID0EBCBG" xlink:type="simple">Cl</abbrev>
                  </td><td rowspan="2" colspan="1">6</td><td rowspan="1" colspan="1">
                    <abbrev xmlns:xlink="http://www.w3.org/1999/xlink" xlink:title="long macrochaeta" id="ABBRID0EMCBG" xlink:type="simple">Ml</abbrev>
                  </td><td rowspan="1" colspan="1">F</td></tr><tr><td rowspan="1" colspan="1">
                    <abbrev xmlns:xlink="http://www.w3.org/1999/xlink" xlink:title="short macrochaeta" id="ABBRID0EYCBG" xlink:type="simple">Mc</abbrev>
                  </td><td rowspan="1" colspan="1">G, D</td></tr><tr><td rowspan="2" colspan="1">
                    <abbrev xmlns:xlink="http://www.w3.org/1999/xlink" xlink:title="antenno-frontal" id="ABBRID0EEDBG" xlink:type="simple">Af</abbrev>
                  </td><td rowspan="2" colspan="1">8</td><td rowspan="1" colspan="1">
                    <abbrev xmlns:xlink="http://www.w3.org/1999/xlink" xlink:title="long macrochaeta" id="ABBRID0EPDBG" xlink:type="simple">Ml</abbrev>
                  </td><td rowspan="1" colspan="1">A, B</td></tr><tr><td rowspan="1" colspan="1">
                    <abbrev xmlns:xlink="http://www.w3.org/1999/xlink" xlink:title="short macrochaeta" id="ABBRID0E2DBG" xlink:type="simple">Mc</abbrev>
                  </td><td rowspan="1" colspan="1">C, E, O</td></tr><tr><td rowspan="2" colspan="1">
                    <abbrev xmlns:xlink="http://www.w3.org/1999/xlink" xlink:title="ocular" id="ABBRID0EHEBG" xlink:type="simple">Oc</abbrev>
                  </td><td rowspan="2" colspan="1">3</td><td rowspan="1" colspan="1">
                    <abbrev xmlns:xlink="http://www.w3.org/1999/xlink" xlink:title="long macrochaeta" id="ABBRID0ESEBG" xlink:type="simple">Ml</abbrev>
                  </td><td rowspan="1" colspan="1">Ocm, Ocp</td></tr><tr><td rowspan="1" colspan="1">
                    <abbrev xmlns:xlink="http://www.w3.org/1999/xlink" xlink:title="short macrochaeta" id="ABBRID0E5EBG" xlink:type="simple">Mc</abbrev>
                  </td><td rowspan="1" colspan="1">Oca</td></tr><tr><td rowspan="2" colspan="1">
                    <abbrev xmlns:xlink="http://www.w3.org/1999/xlink" xlink:title="dorsointernal" id="ABBRID0EKFBG" xlink:type="simple">Di</abbrev>
                    <break/>
                  </td><td rowspan="2" colspan="1">2</td><td rowspan="1" colspan="1">
                    <abbrev xmlns:xlink="http://www.w3.org/1999/xlink" xlink:title="long macrochaeta" id="ABBRID0EXFBG" xlink:type="simple">Ml</abbrev>
                  </td><td rowspan="1" colspan="1">Di1</td></tr><tr><td rowspan="1" colspan="1">
                    <abbrev xmlns:xlink="http://www.w3.org/1999/xlink" xlink:title="short macrochaeta" id="ABBRID0EDGBG" xlink:type="simple">Mc</abbrev>
                  </td><td rowspan="1" colspan="1">Di2</td></tr><tr><td rowspan="2" colspan="1">
                    <abbrev xmlns:xlink="http://www.w3.org/1999/xlink" xlink:title="dorsoexternal" id="ABBRID0EPGBG" xlink:type="simple">De</abbrev>
                  </td><td rowspan="2" colspan="1">2</td><td rowspan="1" colspan="1">
                    <abbrev xmlns:xlink="http://www.w3.org/1999/xlink" xlink:title="long macrochaeta" id="ABBRID0E1GBG" xlink:type="simple">Ml</abbrev>
                  </td><td rowspan="1" colspan="1">De1</td></tr><tr><td rowspan="1" colspan="1">
                    <abbrev xmlns:xlink="http://www.w3.org/1999/xlink" xlink:title="short macrochaeta" id="ABBRID0EGHBG" xlink:type="simple">Mc</abbrev>
                  </td><td rowspan="1" colspan="1">De2</td></tr><tr><td rowspan="2" colspan="1">
                    <abbrev xmlns:xlink="http://www.w3.org/1999/xlink" xlink:title="dorsolateral" id="ABBRID0ESHBG" xlink:type="simple">Dl</abbrev>
                  </td><td rowspan="2" colspan="1">6</td><td rowspan="1" colspan="1">
                    <abbrev xmlns:xlink="http://www.w3.org/1999/xlink" xlink:title="long macrochaeta" id="ABBRID0E4HBG" xlink:type="simple">Ml</abbrev>
                  </td><td rowspan="1" colspan="1">Dl5, Dl1</td></tr><tr><td rowspan="1" colspan="1">
                    <abbrev xmlns:xlink="http://www.w3.org/1999/xlink" xlink:title="short macrochaeta" id="ABBRID0EJIBG" xlink:type="simple">Mc</abbrev>
                  </td><td rowspan="1" colspan="1">Dl2–4, Dl6</td></tr><tr><td rowspan="3" colspan="1">(L+<abbrev xmlns:xlink="http://www.w3.org/1999/xlink" xlink:title="subocular" id="ABBRID0EVIBG" xlink:type="simple">So</abbrev>)</td><td rowspan="3" colspan="1">10</td><td rowspan="1" colspan="1">
                    <abbrev xmlns:xlink="http://www.w3.org/1999/xlink" xlink:title="long macrochaeta" id="ABBRID0EAJBG" xlink:type="simple">Ml</abbrev>
                  </td><td rowspan="1" colspan="1">L1, L4, So1</td></tr><tr><td rowspan="1" colspan="1">
                    <abbrev xmlns:xlink="http://www.w3.org/1999/xlink" xlink:title="short macrochaeta" id="ABBRID0EMJBG" xlink:type="simple">Mc</abbrev>
                  </td><td rowspan="1" colspan="1">L2, L3, So2, So6</td></tr><tr><td rowspan="1" colspan="1">
                    <abbrev xmlns:xlink="http://www.w3.org/1999/xlink" xlink:title="mesochaeta" id="ABBRID0EYJBG" xlink:type="simple">me</abbrev>
                  </td><td rowspan="1" colspan="1">So3–5</td></tr></tbody></table></table-wrap><table-wrap id="T5" position="float" orientation="portrait"><label>Table 5.</label><caption><p>Chaetotaxy of <italic><tp:taxon-name><tp:taxon-name-part taxon-name-part-type="genus" reg="Persanura">Persanura</tp:taxon-name-part> <tp:taxon-name-part taxon-name-part-type="species" reg="lencarana">lencarana</tp:taxon-name-part></tp:taxon-name></italic> sp. n.: chaetotaxy of antennae.</p></caption><table id="TID0EEGAG" rules="all"><tbody><tr><th rowspan="1" colspan="1">Segment, Group</th><th rowspan="1" colspan="1">Number of chaetae</th><th rowspan="1" colspan="1">Segment, Group</th><th rowspan="1" colspan="1">Number of chaetae adult</th></tr><tr><td rowspan="1" colspan="1">I</td><td rowspan="1" colspan="1">8</td><td rowspan="3" colspan="1">IV</td><td rowspan="3" colspan="1">
                    <abbrev xmlns:xlink="http://www.w3.org/1999/xlink" xlink:title="organite of Ant IV" id="ABBRID0ESLBG" xlink:type="simple">or</abbrev>, 8 S, i, 12 <abbrev xmlns:xlink="http://www.w3.org/1999/xlink" xlink:title="cylindrical s-chaetae on Ant IV („soies mousses”)" id="ABBRID0EWLBG" xlink:type="simple">mou</abbrev>, 6 <abbrev xmlns:xlink="http://www.w3.org/1999/xlink" xlink:title="border s-chaeta on Ant. IV" id="ABBRID0E1LBG" xlink:type="simple">brs</abbrev>, 2 <abbrev xmlns:xlink="http://www.w3.org/1999/xlink" xlink:title="ordinary chaetae on ventral Ant. IV" id="ABBRID0E5LBG" xlink:type="simple">iv</abbrev></td></tr><tr><td rowspan="1" colspan="1">II</td><td rowspan="1" colspan="1">12</td></tr><tr><td rowspan="1" colspan="1">III</td><td rowspan="1" colspan="1">5 sensilla AO III</td></tr><tr><td rowspan="1" colspan="1">
                    <abbrev xmlns:xlink="http://www.w3.org/1999/xlink" xlink:title="ventroexternal" id="ABBRID0EUMBG" xlink:type="simple">ve</abbrev>
                  </td><td rowspan="1" colspan="1">5</td><td rowspan="1" colspan="1">
                    <abbrev xmlns:xlink="http://www.w3.org/1999/xlink" xlink:title="apical" id="ABBRID0E6MBG" xlink:type="simple">ap</abbrev>
                  </td><td rowspan="1" colspan="1">8 <abbrev xmlns:xlink="http://www.w3.org/1999/xlink" xlink:title="s-chaeta on Ant. IV" id="ABBRID0EHNBG" xlink:type="simple">bs</abbrev>, 5 <abbrev xmlns:xlink="http://www.w3.org/1999/xlink" xlink:title="microchaetae on Ant. IV" id="ABBRID0ELNBG" xlink:type="simple">miA</abbrev></td></tr><tr><td rowspan="1" colspan="1">
                    <abbrev xmlns:xlink="http://www.w3.org/1999/xlink" xlink:title="ventrocentral" id="ABBRID0ETNBG" xlink:type="simple">vc</abbrev>
                  </td><td rowspan="1" colspan="1">4</td><td rowspan="1" colspan="1">
                    <abbrev xmlns:xlink="http://www.w3.org/1999/xlink" xlink:title="centroapical" id="ABBRID0E5NBG" xlink:type="simple">ca</abbrev>
                  </td><td rowspan="1" colspan="1">2 <abbrev xmlns:xlink="http://www.w3.org/1999/xlink" xlink:title="s-chaeta on Ant. IV" id="ABBRID0EGOBG" xlink:type="simple">bs</abbrev>, 3 <abbrev xmlns:xlink="http://www.w3.org/1999/xlink" xlink:title="microchaetae on Ant. IV" id="ABBRID0EKOBG" xlink:type="simple">miA</abbrev></td></tr><tr><td rowspan="1" colspan="1">
                    <abbrev xmlns:xlink="http://www.w3.org/1999/xlink" xlink:title="ventrointernal" id="ABBRID0ESOBG" xlink:type="simple">vi</abbrev>
                  </td><td rowspan="1" colspan="1">4</td><td rowspan="1" colspan="1">
                    <abbrev xmlns:xlink="http://www.w3.org/1999/xlink" xlink:title="centromedial" id="ABBRID0E4OBG" xlink:type="simple">cm</abbrev>
                  </td><td rowspan="1" colspan="1">3 <abbrev xmlns:xlink="http://www.w3.org/1999/xlink" xlink:title="s-chaeta on Ant. IV" id="ABBRID0EFPBG" xlink:type="simple">bs</abbrev>, 1 <abbrev xmlns:xlink="http://www.w3.org/1999/xlink" xlink:title="microchaetae on Ant. IV" id="ABBRID0EJPBG" xlink:type="simple">miA</abbrev></td></tr><tr><td rowspan="1" colspan="1">d</td><td rowspan="1" colspan="1">5</td><td rowspan="1" colspan="1">
                    <abbrev xmlns:xlink="http://www.w3.org/1999/xlink" xlink:title="centroposterior" id="ABBRID0EXPBG" xlink:type="simple">cp</abbrev>
                  </td><td rowspan="1" colspan="1">8 <abbrev xmlns:xlink="http://www.w3.org/1999/xlink" xlink:title="microchaetae on Ant. IV" id="ABBRID0E6PBG" xlink:type="simple">miA</abbrev>, 1 <abbrev xmlns:xlink="http://www.w3.org/1999/xlink" xlink:title="border s-chaeta on Ant. IV" id="ABBRID0EDQBG" xlink:type="simple">brs</abbrev></td></tr></tbody></table></table-wrap><table-wrap id="T6" position="float" orientation="portrait"><label>Table 6.</label><caption><p>Chaetotaxy of <italic><tp:taxon-name><tp:taxon-name-part taxon-name-part-type="genus" reg="Persanura">Persanura</tp:taxon-name-part> <tp:taxon-name-part taxon-name-part-type="species" reg="lencarana">lencarana</tp:taxon-name-part></tp:taxon-name></italic> sp. n.: postcephalic chaetotaxy.</p></caption><table id="TID0ERLAG" rules="all"><tbody><tr><th rowspan="1" colspan="5">Terga</th><th rowspan="1" colspan="5">Legs</th></tr><tr><th rowspan="1" colspan="1"/><th rowspan="1" colspan="1">
                    <abbrev xmlns:xlink="http://www.w3.org/1999/xlink" xlink:title="dorsointernal" id="ABBRID0ENRBG" xlink:type="simple">Di</abbrev>
                  </th><th rowspan="1" colspan="1">
                    <abbrev xmlns:xlink="http://www.w3.org/1999/xlink" xlink:title="dorsoexternal" id="ABBRID0EVRBG" xlink:type="simple">De</abbrev>
                  </th><th rowspan="1" colspan="1">
                    <abbrev xmlns:xlink="http://www.w3.org/1999/xlink" xlink:title="dorsolateral" id="ABBRID0E4RBG" xlink:type="simple">Dl</abbrev>
                  </th><th rowspan="1" colspan="1">L</th><th rowspan="1" colspan="1">
                    <abbrev xmlns:xlink="http://www.w3.org/1999/xlink" xlink:title="subcoxa 2" id="ABBRID0EISBG" xlink:type="simple">Scx2</abbrev>
                  </th><th rowspan="1" colspan="1">
                    <abbrev xmlns:xlink="http://www.w3.org/1999/xlink" xlink:title="coxa" id="ABBRID0EQSBG" xlink:type="simple">Cx</abbrev>
                  </th><th rowspan="1" colspan="1">
                    <abbrev xmlns:xlink="http://www.w3.org/1999/xlink" xlink:title="trochanter" id="ABBRID0EYSBG" xlink:type="simple">Tr</abbrev>
                  </th><th rowspan="1" colspan="1">
                    <abbrev xmlns:xlink="http://www.w3.org/1999/xlink" xlink:title="femur" id="ABBRID0EATBG" xlink:type="simple">Fe</abbrev>
                  </th><th rowspan="1" colspan="1">T</th></tr><tr><td rowspan="1" colspan="1">
                    <abbrev xmlns:xlink="http://www.w3.org/1999/xlink" xlink:title="thorax" id="ABBRID0EMTBG" xlink:type="simple">Th</abbrev>. I</td><td rowspan="1" colspan="1">2</td><td rowspan="1" colspan="1">2</td><td rowspan="1" colspan="1">1</td><td rowspan="1" colspan="1">-</td><td rowspan="1" colspan="1">0</td><td rowspan="1" colspan="1">3</td><td rowspan="1" colspan="1">6</td><td rowspan="1" colspan="1">13</td><td rowspan="1" colspan="1">19</td></tr><tr><td rowspan="1" colspan="1">
                    <abbrev xmlns:xlink="http://www.w3.org/1999/xlink" xlink:title="thorax" id="ABBRID0EQUBG" xlink:type="simple">Th</abbrev>. II</td><td rowspan="1" colspan="1">3</td><td rowspan="1" colspan="1">4+s</td><td rowspan="1" colspan="1">3+s+<abbrev xmlns:xlink="http://www.w3.org/1999/xlink" xlink:title="s-microchaeta" id="ABBRID0E5UBG" xlink:type="simple">ms</abbrev></td><td rowspan="1" colspan="1">3</td><td rowspan="1" colspan="1">2</td><td rowspan="1" colspan="1">7</td><td rowspan="1" colspan="1">6</td><td rowspan="1" colspan="1">12</td><td rowspan="1" colspan="1">19</td></tr><tr><td rowspan="1" colspan="1">
                    <abbrev xmlns:xlink="http://www.w3.org/1999/xlink" xlink:title="thorax" id="ABBRID0EYVBG" xlink:type="simple">Th</abbrev>. III</td><td rowspan="1" colspan="1">3</td><td rowspan="1" colspan="1">5+s</td><td rowspan="1" colspan="1">3+s</td><td rowspan="1" colspan="1">3</td><td rowspan="1" colspan="1">2</td><td rowspan="1" colspan="1">8</td><td rowspan="1" colspan="1">6</td><td rowspan="1" colspan="1">11</td><td rowspan="1" colspan="1">18</td></tr><tr><td rowspan="1" colspan="5"/><td rowspan="1" colspan="5">Sterna</td></tr><tr><td rowspan="1" colspan="1">
                    <abbrev xmlns:xlink="http://www.w3.org/1999/xlink" xlink:title="Abdomen" id="ABBRID0EDXBG" xlink:type="simple">Abd</abbrev>. I</td><td rowspan="1" colspan="1">2</td><td rowspan="1" colspan="1">3+s</td><td rowspan="1" colspan="1">2</td><td rowspan="1" colspan="1">3</td><td rowspan="1" colspan="5">
                    <abbrev xmlns:xlink="http://www.w3.org/1999/xlink" xlink:title="ventral tube" id="ABBRID0EXXBG" xlink:type="simple">VT</abbrev>: 4</td></tr><tr><td rowspan="1" colspan="1">
                    <abbrev xmlns:xlink="http://www.w3.org/1999/xlink" xlink:title="Abdomen" id="ABBRID0EAYBG" xlink:type="simple">Abd</abbrev>. II</td><td rowspan="1" colspan="1">2</td><td rowspan="1" colspan="1">3+s</td><td rowspan="1" colspan="1">2</td><td rowspan="1" colspan="1">3</td><td rowspan="1" colspan="5">
                    <abbrev xmlns:xlink="http://www.w3.org/1999/xlink" xlink:title="ventroexternal" id="ABBRID0EUYBG" xlink:type="simple">Ve</abbrev>: 6; chaeta Ve1 present</td></tr><tr><td rowspan="1" colspan="1">
                    <abbrev xmlns:xlink="http://www.w3.org/1999/xlink" xlink:title="Abdomen" id="ABBRID0E4YBG" xlink:type="simple">Abd</abbrev>. III</td><td rowspan="1" colspan="1">2</td><td rowspan="1" colspan="1">3+s</td><td rowspan="1" colspan="1">2</td><td rowspan="1" colspan="1">5</td><td rowspan="1" colspan="5">
                    <abbrev xmlns:xlink="http://www.w3.org/1999/xlink" xlink:title="ventroexternolateral" id="ABBRID0ERZBG" xlink:type="simple">Vel</abbrev>:5–6; <abbrev xmlns:xlink="http://www.w3.org/1999/xlink" xlink:title="furcal" id="ABBRID0EVZBG" xlink:type="simple">Fu</abbrev>: 5 <abbrev xmlns:xlink="http://www.w3.org/1999/xlink" xlink:title="mesochaeta" id="ABBRID0EZZBG" xlink:type="simple">me</abbrev>, 8 <abbrev xmlns:xlink="http://www.w3.org/1999/xlink" xlink:title="microchaeta" id="ABBRID0E4ZBG" xlink:type="simple">mi</abbrev></td></tr><tr><td rowspan="1" colspan="1">
                    <abbrev xmlns:xlink="http://www.w3.org/1999/xlink" xlink:title="Abdomen" id="ABBRID0EF1BG" xlink:type="simple">Abd</abbrev>. IV</td><td rowspan="1" colspan="1">2</td><td rowspan="1" colspan="1">2+s</td><td rowspan="1" colspan="1">3</td><td rowspan="1" colspan="1">8</td><td rowspan="1" colspan="5">
                    <abbrev xmlns:xlink="http://www.w3.org/1999/xlink" xlink:title="ventroexternolateral" id="ABBRID0EZ1BG" xlink:type="simple">Vel</abbrev>: 4–5; <abbrev xmlns:xlink="http://www.w3.org/1999/xlink" xlink:title="ventroexternocentral" id="ABBRID0E41BG" xlink:type="simple">Vec</abbrev>: 2; <abbrev xmlns:xlink="http://www.w3.org/1999/xlink" xlink:title="ventroexternointernal" id="ABBRID0EB2BG" xlink:type="simple">Vei</abbrev>: 2; <abbrev xmlns:xlink="http://www.w3.org/1999/xlink" xlink:title="ventrolateral" id="ABBRID0EF2BG" xlink:type="simple">Vl</abbrev>: 4</td></tr><tr><td rowspan="1" colspan="1">
                    <abbrev xmlns:xlink="http://www.w3.org/1999/xlink" xlink:title="Abdomen" id="ABBRID0EO2BG" xlink:type="simple">Abd</abbrev>. V</td><td rowspan="1" colspan="1">3</td><td rowspan="1" colspan="3">7+s</td><td rowspan="1" colspan="5">
                    <abbrev xmlns:xlink="http://www.w3.org/1999/xlink" xlink:title="antegenital" id="ABBRID0E32BG" xlink:type="simple">Ag</abbrev>: 3; <abbrev xmlns:xlink="http://www.w3.org/1999/xlink" xlink:title="ventrolateral" id="ABBRID0EA3BG" xlink:type="simple">Vl</abbrev>: 1, L‘: 1</td></tr><tr><td rowspan="1" colspan="1">
                    <abbrev xmlns:xlink="http://www.w3.org/1999/xlink" xlink:title="Abdomen" id="ABBRID0EJ3BG" xlink:type="simple">Abd</abbrev>. VI</td><td rowspan="1" colspan="1"/><td rowspan="1" colspan="1">7</td><td rowspan="1" colspan="1"/><td rowspan="1" colspan="1"/><td rowspan="1" colspan="5">
                    <abbrev xmlns:xlink="http://www.w3.org/1999/xlink" xlink:title="ventroexternal" id="ABBRID0E43BG" xlink:type="simple">Ve</abbrev>: 14; <abbrev xmlns:xlink="http://www.w3.org/1999/xlink" xlink:title="chaetae of anal lobes" id="ABBRID0EB4BG" xlink:type="simple">An</abbrev>: 2mi</td></tr></tbody></table></table-wrap><!--PageBreak--><p>
            <bold><italic>Ventral chaetotaxy.</italic></bold> On head, groups <abbrev xmlns:xlink="http://www.w3.org/1999/xlink" xlink:title="ventroexternoanterior" id="ABBRID0EN4BG" xlink:type="simple">Vea</abbrev>, <abbrev xmlns:xlink="http://www.w3.org/1999/xlink" xlink:title="ventroexternomedial" id="ABBRID0ER4BG" xlink:type="simple">Vem</abbrev> and <abbrev xmlns:xlink="http://www.w3.org/1999/xlink" xlink:title="ventroexteroposterior" id="ABBRID0EV4BG" xlink:type="simple">Vep</abbrev> with 4, 3, 4 chaetae respectively (Fig. <xref ref-type="fig" rid="F2">15</xref>). Group <abbrev xmlns:xlink="http://www.w3.org/1999/xlink" xlink:title="ventrointernal" id="ABBRID0E44BG" xlink:type="simple">Vi</abbrev> on head with 6 chaetae. On <abbrev xmlns:xlink="http://www.w3.org/1999/xlink" xlink:title="Abdomen" id="ABBRID0EB5BG" xlink:type="simple">Abd</abbrev>. IV, furca rudimentary with 8 microchaetae devoid of visible chaetopores (Fig. <xref ref-type="fig" rid="F2">20</xref>). On <abbrev xmlns:xlink="http://www.w3.org/1999/xlink" xlink:title="Abdomen" id="ABBRID0EJ5BG" xlink:type="simple">Abd</abbrev>. V, chaetae <abbrev xmlns:xlink="http://www.w3.org/1999/xlink" xlink:title="ventrolateral" id="ABBRID0EN5BG" xlink:type="simple">Vl</abbrev> and L’ present.</p><p>
            <bold><italic>Legs.</italic></bold> Chaetotaxy of legs as in Table <xref ref-type="table" rid="T6">6</xref>. Claw without internal tooth. On tibiotarsus, chaeta M present and chaetae <abbrev xmlns:xlink="http://www.w3.org/1999/xlink" xlink:title="ordinary chaetae on tibiotarsi" id="ABBRID0E35BG" xlink:type="simple">B4</abbrev> and <abbrev xmlns:xlink="http://www.w3.org/1999/xlink" xlink:title="ordinary chaetae on tibiotarsi" id="ABBRID0EA6BG" xlink:type="simple">B5</abbrev> relatively short and pointed, chaeta A6 similarly in length to chaeta <abbrev xmlns:xlink="http://www.w3.org/1999/xlink" xlink:title="ordinary chaetae on tibiotarsi" id="ABBRID0EE6BG" xlink:type="simple">B4</abbrev> (Fig. <xref ref-type="fig" rid="F2">21</xref>).</p></tp:treatment-sec><tp:treatment-sec sec-type="remarks" id="SECID0EM6BG"><title>Remarks.</title><p>
            <italic><tp:taxon-name><tp:taxon-name-part taxon-name-part-type="genus" reg="Persanura">Persanura</tp:taxon-name-part> <tp:taxon-name-part taxon-name-part-type="species" reg="lencarana">lencarana</tp:taxon-name-part></tp:taxon-name></italic> sp. n. most visibly differs from <italic><tp:taxon-name><tp:taxon-name-part taxon-name-part-type="genus" reg="Persanura">P.</tp:taxon-name-part> <tp:taxon-name-part taxon-name-part-type="species" reg="hyrcanica">hyrcanica</tp:taxon-name-part></tp:taxon-name></italic> in the presence of a complete chaetotaxy in the central area of the head (reduced chaetae C, E and O absent in <italic><tp:taxon-name><tp:taxon-name-part taxon-name-part-type="genus" reg="Persanura"/><tp:taxon-name-part taxon-name-part-type="species" reg="hyrcanica">hyrcanica</tp:taxon-name-part></tp:taxon-name></italic>), the presence of two chaetae <abbrev xmlns:xlink="http://www.w3.org/1999/xlink" xlink:title="dorsointernal" id="ABBRID0ETAAI" xlink:type="simple">Di</abbrev> on <abbrev xmlns:xlink="http://www.w3.org/1999/xlink" xlink:title="thorax" id="ABBRID0EXAAI" xlink:type="simple">Th</abbrev>. I (one chaeta in <italic><tp:taxon-name><tp:taxon-name-part taxon-name-part-type="genus" reg="Persanura"/><tp:taxon-name-part taxon-name-part-type="species" reg="hyrcanica">hyrcanica</tp:taxon-name-part></tp:taxon-name></italic>), the presence of three chaetae <abbrev xmlns:xlink="http://www.w3.org/1999/xlink" xlink:title="dorsointernal" id="ABBRID0EFBAI" xlink:type="simple">Di</abbrev> on <abbrev xmlns:xlink="http://www.w3.org/1999/xlink" xlink:title="thorax" id="ABBRID0EJBAI" xlink:type="simple">Th</abbrev>. II–III (two chaetae in <italic><tp:taxon-name><tp:taxon-name-part taxon-name-part-type="genus" reg="Persanura"/><tp:taxon-name-part taxon-name-part-type="species" reg="hyrcanica">hyrcanica</tp:taxon-name-part></tp:taxon-name></italic>), the presence of four and five ordinary chaetae <abbrev xmlns:xlink="http://www.w3.org/1999/xlink" xlink:title="dorsoexternal" id="ABBRID0EXBAI" xlink:type="simple">De</abbrev> on <abbrev xmlns:xlink="http://www.w3.org/1999/xlink" xlink:title="thorax" id="ABBRID0E2BAI" xlink:type="simple">Th</abbrev>. II and III, respectively (two chaetae in <italic><tp:taxon-name><tp:taxon-name-part taxon-name-part-type="genus" reg="Persanura"/><tp:taxon-name-part taxon-name-part-type="species" reg="hyrcanica">hyrcanica</tp:taxon-name-part></tp:taxon-name></italic>), the presence of three ordinary chaetae <abbrev xmlns:xlink="http://www.w3.org/1999/xlink" xlink:title="dorsoexternal" id="ABBRID0EJCAI" xlink:type="simple">De</abbrev> on <abbrev xmlns:xlink="http://www.w3.org/1999/xlink" xlink:title="Abdomen" id="ABBRID0ENCAI" xlink:type="simple">Abd</abbrev>. I–III (two chaetae in <italic><tp:taxon-name><tp:taxon-name-part taxon-name-part-type="genus" reg="Persanura"/><tp:taxon-name-part taxon-name-part-type="species" reg="hyrcanica">hyrcanica</tp:taxon-name-part></tp:taxon-name></italic>), and the presence of three chaetae <abbrev xmlns:xlink="http://www.w3.org/1999/xlink" xlink:title="dorsointernal" id="ABBRID0E2CAI" xlink:type="simple">Di</abbrev> on the penultimate abdominal segment (two chaetae in <italic><tp:taxon-name><tp:taxon-name-part taxon-name-part-type="genus" reg="Persanura"/><tp:taxon-name-part taxon-name-part-type="species" reg="hyrcanica">hyrcanica</tp:taxon-name-part></tp:taxon-name></italic>). In addition, they differ in the number of labral chaetae (4/2, 4 in <italic><tp:taxon-name><tp:taxon-name-part taxon-name-part-type="genus" reg="Persanura"/><tp:taxon-name-part taxon-name-part-type="species" reg="lencarana">lencarana</tp:taxon-name-part></tp:taxon-name></italic>; 0/0, 4 in <italic><tp:taxon-name><tp:taxon-name-part taxon-name-part-type="genus" reg="Persanura"/><tp:taxon-name-part taxon-name-part-type="species" reg="hyrcanica">hyrcanica</tp:taxon-name-part></tp:taxon-name></italic>), the presence/absence of chaetae Dl3 on the head (present in <italic><tp:taxon-name><tp:taxon-name-part taxon-name-part-type="genus" reg="Persanura"/><tp:taxon-name-part taxon-name-part-type="species" reg="lencarana">lencarana</tp:taxon-name-part></tp:taxon-name></italic>; absent in <italic><tp:taxon-name><tp:taxon-name-part taxon-name-part-type="genus" reg="Persanura"/><tp:taxon-name-part taxon-name-part-type="species" reg="hyrcanica">hyrcanica</tp:taxon-name-part></tp:taxon-name></italic>), the number of chaetae L of <abbrev xmlns:xlink="http://www.w3.org/1999/xlink" xlink:title="Abdomen" id="ABBRID0EREAI" xlink:type="simple">Abd</abbrev>. IV (8 in <italic><tp:taxon-name><tp:taxon-name-part taxon-name-part-type="genus" reg="Persanura"/><tp:taxon-name-part taxon-name-part-type="species" reg="lencarana">lencarana</tp:taxon-name-part></tp:taxon-name></italic>; 3–5 in <italic><tp:taxon-name><tp:taxon-name-part taxon-name-part-type="genus" reg="Persanura"/><tp:taxon-name-part taxon-name-part-type="species" reg="hyrcanica">hyrcanica</tp:taxon-name-part></tp:taxon-name></italic>), and the presence/absence of microchaetae on furca rudimentary (present in <italic><tp:taxon-name><tp:taxon-name-part taxon-name-part-type="genus" reg="Persanura"/><tp:taxon-name-part taxon-name-part-type="species" reg="lencarana">lencarana</tp:taxon-name-part></tp:taxon-name></italic>; absent in <italic><tp:taxon-name><tp:taxon-name-part taxon-name-part-type="genus" reg="Persanura"/><tp:taxon-name-part taxon-name-part-type="species" reg="hyrcanica">hyrcanica</tp:taxon-name-part></tp:taxon-name></italic>).</p><!--PageBreak--></tp:treatment-sec></tp:taxon-treatment>
